# Supplementary material for: Variations in Key Aroma Compounds and Aroma Profiles in Yellow and White Cultivars of Flammulina filiformis Based on Gas Chromatography–Mass Spectrometry–Olfactometry, Aroma Recombination, and Omission Experiments Coupled with Odor Threshold Concentrations
Source: Foods. 2024 Feb 23;13(5):684. doi: 10.3390/foods13050684 (PMC10931242; doi:10.3390/foods13050684)
Supplement: Supplementary file 1 [file foods-13-00684-s001.zip]

Archive with 1 entries (1 files):
- foods-2862333-supplementary.pdf
